# Supplementary material for: Studies on the Oxidation of Aromatic Amines Catalyzed by Trametes versicolor Laccase
Source: Int J Mol Sci. 2023 Feb 9;24(4):3524. doi: 10.3390/ijms24043524 (PMC9963649; doi:10.3390/ijms24043524)
Supplement: Supplementary file 1 [file ijms-24-03524-s001.zip]

Archive with 1 entries (1 files):
- ijms-2194368-supplementary.pdf
